# Supplementary material for: Aerobic exercise protects MI heart through miR-133a-3p downregulation of connective tissue growth factor
Source: PLoS One. 2024 Jan 25;19(1):e0296430. doi: 10.1371/journal.pone.0296430 (PMC10810442; doi:10.1371/journal.pone.0296430)
Supplement: S1 Dataset — (XLSX) [file pone.0296430.s002.xlsx]

## Sheet: Figure 2
	(A)		(B)
	Days								(C)						(D)						(G)
	2			SE	S	MI	ME			SE	S	MI	ME			SE	S	MI	ME			SE	S	MI	ME
	3			1.9	2.09	4.07	3.26			1.36	2.4	2.98	1.32			90	87.5	55.56	50			10.2456	9.5465	57.5388	35.5388
	9			2.98	2.4	3.76	3.22			1.32	2.64	2.36	1.4			88.89	83.33	50	58.33			8.5622	9.5465	64.7577	40.4674
	10			2.95	2.52	3.8	3.18			1.67	2.21	2.44	1.32			83.33	80	50	64.71			10.465	13.5744	46.9738	38.9177
	11			3.29	2.75	3.84	3.14			1.82	1.78	2.48	2.44			81.82	77.78	33.33	66.67			9.5479	16.8086	60.9431	36.0036
	12			2.05	2.87	3.88	2.95			2.25	1.4	2.44	1.36			80	75	31	69.23			11.5744	12.369	56.8284	32.395
	13			2.48	3.37	3.88	3.72			2.17	1.82	2.02	1.32			75	75	29	77.78
	14			2.67	2.48	3.95	3.45			1.78	1.67	3.02	1.4			83.33	75	50	76.92
	15			2.44	3.41	3.95	3.6			1.82	1.55	2.52	2.75			80	71.43	50	76.47
	16			2.52	3.06	3.95	3.72			2.13	1.36	2.75	2.64			77.78	66.67	44.44	75
	17			2.91	3.29	4.07	3.8			2.09	1.55	2.79	3.06			76.92	62.5	33.33	66.67
	18			2.17		4.26				1.86	2.25	2.98	1.51			76.47	55.56	42.86	62.5
	19					3.57				1.4	2.02	2.83				75	50		55.56
	20					3.64				1.32	2.25	2.98				65	50		50
	21									1.63	1.9	2.91				64.29			56.25
	22									1.43	1.78	2.64				62.5
	23									1.55		2.91				60
	24															87.5
	25															83.33
	26
	27
	28
	29
	30
	31
	32
	33
	34
	35
	36
	37
	38
	39
	40
	41
	42

## Sheet: Figure 3
	(A)
		SE	S	MI	ME
		2.28945	1	0.309927	2.09943
		2.22684	1	0.479632	2.90794
		1.85961	1	0.57942	2.96905
		1.6644	1	0.839523	2.34567
		2.03496	1	0.624165	3.01049
		2.01505	1	0.666533	2.66652
	(B)	SE	S	MI	ME
		0.292983	0.325348	0.540635	0.217488
		0.277871	0.34318	0.530932	0.495408
		0.258896	0.311242	0.468233	0.443707
		0.290146	0.331296	0.48958	0.177697
		0.261632	0.330282	0.475087	0.420029
		0.238985	0.283328	0.431971	0.41773
	(C)	non-infarcted	infarct	non-infarcted	infarct	non-infarcted	infarct	non-infarcted	infarct
		2.31312	1.20921	1.78199	0.256633	0.175414	0.182158	0.521421	0.598113
		1.68651	0.996667	1.65959	0.360039	0.080106	0.069614	0.121176	0.39489
		2.02738	0.787184	1.18199	0.461044	0.3657	0.226728	0.215263	0.291627
		2.00058	0.974916	1.55959	0.364491	0.070132	0.068096	0.115501	0.288456
		2.0069	0.991994	1.57079	0.360552	0.372838	0.068163	0.21834	0.393272

## Sheet: Figure 4
			(A)	SE	S	MI	ME
				0.163346	0.635468	1.25951	0.992237
				0.318784	0.904193	1.27946	1.39932
				0.191374	0.852814	1.4011	0.843935
				0.212647	0.798002	1.44939	0.922401
				0.416332	0.898741	0.934045	0.988201
				0.249613	0.726845	1.02526	0.912222
				0.184764	0.686609	1.34779	0.608155
				0.347566	0.685841	0.817521	0.957841
				0.216648	0.639905	1.40021	0.876751
			(B)	SE	S	MI	ME
				2.59776	1.81198	0.826151	1.07812
				2.22641	1.20083	0.856337	1.20879
				1.51016	1.0906	0.978988	1.14678
				1.70376	1.41543	0.67212	1.51415
				1.51415	0.943118	0.592425	1.02013
				1.0065	1.05314	0.680537	0.753154
				2.24634	1.71595	0.834957	0.991279
				2.13111	1.14678	0.754997	1.22517
				1.37929	1.26553	0.837939	1.41543
			(C)	SE	S	MI	ME
				0.062879	0.350703	1.52455	0.920342
				0.143183	0.752975	1.49411	1.15762
				0.126725	0.78197	1.43117	0.735914
				0.12481	0.563789	2.15644	0.609187
				0.27496	0.952947	1.57665	0.968702
				0.247999	0.690169	1.50655	1.2112
				0.082251	0.400135	1.61421	0.613505
				0.163092	0.598055	1.08281	0.7818
				0.157072	0.505642	1.67101	0.619426
			(D)	SE	S	MI	ME
				12.3373	25.1151	35.8294	18.627
				12.1786	18.6468	30.23	15.7976
				15.2659	23.3929	36.7714	19.1429
				12.5939	20.3849	32.9455	17.1892
				16.256	19.5235	32.746	19.256
				17.0265	20.255	33.54	20.524
			(E)	SE	S	MI	ME
				9	10	40	38
				15	18	48	39
				8	8	44	25
				8	20	50	40
				12	5	35	30
				10.4	12.2	43.4	34.4

## Sheet: Figure 5
			(B)		2.41162	1	0.336808	0.574349
					2.80889	1	0.289172	0.697372
					2.71321	1	0.266093	0.63728
					2.51403	1	0.192109	0.732043
			(C)		0.221401	0.309743	0.676997	0.605578
					0.28355	0.459793	0.87396	0.699861
					0.259714	0.585458	0.968513	0.388724
					0.406759	0.559888	0.822745	0.677201
					0.419303	0.575875	0.912277	0.736676
					0.480922	0.699462	0.998933	0.556523
					0.345275	0.531703	0.875571	0.610761

## Sheet: Figure 6
			(B)		0.06924	0.610488	1.00241	1.51096
					0.244105	0.900111	1.08492	1.05935
					0.407181	0.993038	1.01832	1.05167
					0.240175	0.834546	1.09566	1.20732
			(C)		3.67592	3.92922	0.914555	2.02456
					3.54558	4.12142	1.09146	1.96
					3.67274	3.74596	1.14332	2.4403
					3.63141	3.9322	1.04978	2.14162

## Sheet: Figure 7
				(A)		0.265931	0.396176	0.444632	0.51497	0.287809	0.220502
						0.255026	0.36176	0.497165	0.420481	0.221835	0.224778
						0.260479	0.317601	0.480899	0.458716	0.254822	0.207264
				(B)		0.59705	0.389125	0.264351	0.200979	0.338325	0.43863
						0.517923	0.364841	0.24342	0.193742	0.310515	0.415113
						0.502614	0.35639	0.235401	0.104448	0.323222	0.39267
						0.539196	0.370119	0.244391	0.136933	0.308661	0.415471
				(C)		0.409767	0.779792	1.53873	1.29033	0.712039	0.412166
						0.452999	0.831694	1.26306	2.14723	0.317467	0.407572
						0.380223	0.851417	1.48434	2.38308	0.522575	0.522258
						0.41433	0.820968	1.42871	1.94021	0.51736	0.447332
				(D)		0.410439	0.597121	0.357003	0.395737	0.370972	0.258509
						0.422729	0.654831	0.312609	0.382228	0.326326	0.234294
						0.451576	0.7248	0.409054	0.384214	0.352681	0.237574
						0.428248	0.658918	0.359555	0.420726	0.349993	0.243459
				(E)		0.357466	0.215027	0.465655	0.240791	0.452447	0.202173
						0.357466	0.188866	0.393354	0.240791	0.496566	0.259593
						0.369609	0.19343	0.431046	0.202173	0.525709	0.218364
						0.315242	0.221115	0.453305	0.200479	0.475911	0.262542
				(F)
						2.45929	2.89889	1.16328	2.22048	2.13535	1.89009
						1.69945	2.82049	1.09318	2.01704	1.87836	1.71304
						3.03616	4.69848	1.69742	2.72686	1.99339	1.60823
						2.3983	3.47262	1.31796	2.32146	2.00236	1.73712
